# Supplementary material for: Prioritizing risk genes as novel stratification biomarkers for acute monocytic leukemia by integrative analysis
Source: Discov Oncol. 2022 Jun 30;13:55. doi: 10.1007/s12672-022-00516-y (PMC9247126; doi:10.1007/s12672-022-00516-y)
Supplement: Supplementary file 3 — Additional file 3. [file 12672_2022_516_MOESM3_ESM.xlsx]

## Sheet: TableS1
DATASET	URL
Human dataset
TCGA-LAML	https://portal.gdc.cancer.gov/projects/TCGALAML
GSE37642	https://www.ncbi.nlm.nih.gov/geo/
GSE68833	https://www.ncbi.nlm.nih.gov/geo/
Beat_AML	https://doi.org/10.1038/s41586-018-0623-z
KI_AML	https://doi.org/10.5281/zenodo.292986
Leucegen_AML	https://doi.org/10.1038/s41408-018-0103-6
UNH_AML	https://doi.org/10.1038/s41467-021-21233-0
CCLE RNA-Seq data	https://doi.org/10.6084/m9. ﬁgshare.11384241.v2
Murine dataset
Tet2-/-; Tet3-/(Tet2-KO; Tet3-KO)	https://doi.org/10.1038/ncomms10071
Tet2-/-; Flt3ITD (Tet2-KO; Flt3ITD)	https://doi.org/10.1016/j.celrep.2020.107816
Tet2-/-; Ins2Akita/+(Tet2-KO; HG)	https://doi.org/10.1172/JCI140707
drug AUC dataset
Beat_AML
scRNA-seq dataset
human healthy scRNA-seq	https://support.10xgenomics.com/
GSE143363	https://doi.org/10.1038/s43018-020-00126-z
scATAC-seq dataset
human healthy scATAC-seq	https://support.10xgenomics.com/
