# Supplementary material for: Prioritizing risk genes as novel stratification biomarkers for acute monocytic leukemia by integrative analysis
Source: Discov Oncol. 2022 Jun 30;13:55. doi: 10.1007/s12672-022-00516-y (PMC9247126; doi:10.1007/s12672-022-00516-y)
Supplement: Supplementary file 4 — Additional file 4. [file 12672_2022_516_MOESM4_ESM.xlsx]

## Sheet: TableS2
R package	URL
limma	https://github.com/hdeberg/limma/
edgeR	https://github.com/jianjinxu/edgeR
DESeq2	https://github.com/mikelove/DESeq2
clusterProfiler	https://github.com/YuLab-SMU/clusterProfiler
pheatmap	https://github.com/raivokolde/pheatmap
Rtsne	https://github.com/jkrijthe/Rtsne
umap	https://github.com/lmcinnes/umap
survival	https://github.com/therneau/survival
survminer	https://github.com/kassambara/survminer
Seurat	https://github.com/satijalab/seurat
harmony	https://github.com/immunogenomics/harmony
Scissor	https://github.com/sunduanchen/Scissor
tidyverse	https://github.com/tidyverse
